# Supplementary material for: Investigating Associations Between Developmental Integration and Physiological Stress
Source: Am J Biol Anthropol. 2026 Jun 23;190(2):e70297. doi: 10.1002/ajpa.70297 (PMC13290501; doi:10.1002/ajpa.70297)
Supplement: Supplementary file 1 — Data S1: Supporting information. [file AJPA-190-e70297-s001.xlsx]

## Sheet: Data
zi	Site	Site	Matched LEH
-0.251062	BG	M	1
0.0525679	BG	F	NA
-0.00621402	BG	F	1
0.259277	BG	F	NA
0.377505	BG	F	0
0.452962	BG	F	NA
0.853553	BG	M	0
0.613333	BG	F	0
0.39451	BG	F	0
0.761557	BG	M	1
0.362141	BG	F	0
0.257086	BG	F	1
0.124948	BG	M	1
0.221435	BG	M	1
0.448837	BG	F	0
0.557002	BG	F	1
0.366104	BG	F	0
0.472451	BG	F	0
0.338774	BG	F	0
0.304056	BG	M	NA
0.123024	BG	M	1
-0.612865	BG	M	NA
-0.166196	SS	M	NA
-0.251531	SS	M	1
-0.231407	SS	F	1
0.114179	SS	M	1
-0.0729016	SS	M	NA
0.0927973	SS	F	NA
0.426496	SS	F	NA
-0.0427112	SS	F	NA
0.0107695	SS	M	1
-0.152646	SS	M	1
0.530555	SS	F	1
-0.154438	SS	M	1
0.0391149	SS	F	NA
0.358402	SS	M	1
0.499311	SS	M	1
0.512851	SS	F	1
0.750161	SS	F	0
0.12848	SS	M	1
0.186418	SS	F	NA
-0.179571	SS	M	NA
-0.066132	SS	M	0

## Sheet: Metadata
Factor	Code	Explanation
Site	BG	Black Gate, Newcastle
	SS	Coronation Street, South Shields
Sex	F	female
	M	male
Matched LEH	1	present
	0	absent
	NA	unobserable
